# Supplementary material for: Betulinic Acid Reduces Intestinal Inflammation and Enhances Intestinal Tight Junctions by Modulating the PPAR-γ/NF-κB Signaling Pathway in Intestinal Cells and Organoids
Source: Nutrients. 2025 Jun 20;17(13):2052. doi: 10.3390/nu17132052 (PMC12251175; doi:10.3390/nu17132052)
Supplement: Supplementary file 1 [file nutrients-17-02052-s001.zip]

Archive with 1 entries (1 files):
- nutrients-3686154-supplementary.pdf
